# Supplementary material for: RNA Sequencing Provides Insights into the Regulation of Solanesol Biosynthesis in Nicotiana tabacum Induced by Moderately High Temperature
Source: Biomolecules. 2018 Dec 7;8(4):165. doi: 10.3390/biom8040165 (PMC6316125; doi:10.3390/biom8040165)
Supplement: Supplementary file 1 [file biomolecules-08-00165-s001.zip]

Archive with 3 entries (3 files):
- Supplementary Table S1.xls
- Supplementary Table S2.xls
- Supplementary Table S3.xlsx
