# Supplementary material for: RNA Sequencing Provides Insights into the Regulation of Solanesol Biosynthesis in Nicotiana tabacum Induced by Moderately High Temperature
Source: Biomolecules. 2018 Dec 7;8(4):165. doi: 10.3390/biom8040165 (PMC6316125; doi:10.3390/biom8040165)
Supplement: Supplementary file 1 [file biomolecules-08-00165-s001.zip › Supplementary Table S1.xls]

## Sheet: Supplementary Table S1
Supplementary Table S1. Summary of sequencing results of transcriptome of tobacco leaves grown at normal temperature (NT) and moderately high temperature (MHT).
Sample Name	Raw Reads	Clean Reads	Clean Bases (G)	Error Rate (%)	Q20 (%)	Q30 (%)	GC Content (%)
NT_1	48914220	47258332	7.09	0.01	97.62	93.98	43.88
NT_2	49198626	47545122	7.13	0.01	97.6	93.94	43.5
NT_3	50606520	48685886	7.3	0.01	97.76	94.14	43.66
MHT_1	51858804	50075388	7.51	0.01	97.41	93.31	43.67
MHT_2	52228412	50307946	7.55	0.02	97.19	92.87	43.64
MHT_3	48783078	47112846	7.07	0.01	97.51	93.58	43.66
