# Supplementary material for: RNA Sequencing Provides Insights into the Regulation of Solanesol Biosynthesis in Nicotiana tabacum Induced by Moderately High Temperature
Source: Biomolecules. 2018 Dec 7;8(4):165. doi: 10.3390/biom8040165 (PMC6316125; doi:10.3390/biom8040165)
Supplement: Supplementary file 1 [file biomolecules-08-00165-s001.zip › Supplementary Table S2.xls]

## Sheet: Supplementary Table S2
Supplementary Table S2. Sequence alignment results of reads generated from tobacco leaves grown at normal temperature (NT) and moderately high temperature (MHT) mapped to the reference genome.
Sample Name	NT_1	NT_2	NT_3	MHT_1	MHT_2	MHT_3
Total reads	47258332	47545122	48685886	50075388	50307946	47112846
Total mapped	43,767,058 (92.61%)	44,187,003 (92.94%)	45,518,194 (93.49%)	46,411,918 (92.68%)	46,517,377 (92.47%)	43,818,623 (93.01%)
Multiple mapped	1,123,456 (2.38%)	1,102,588 (2.32%)	1,227,429 (2.52%)	1,282,856 (2.56%)	1,243,421 (2.47%)	1139332 (2.42%)
Uniquely mapped	42,643,602 (90.24%)	43,084,415 (90.62%)	44,290,765 (90.97%)	45,129,062 (90.12%)	45,273,956 (89.99%)	42,679,291 (90.59%)
Read-1	21,456,874 (45.4%)	21,679,313 (45.6%)	22,248,892 (45.7%)	22,710,391 (45.35%)	22,810,972 (45.34%)	21,466,592 (45.56%)
Read-2	21,186,728 (44.83%)	21,405,102 (45.02%)	22,041,873 (45.27%)	22,418,671 (44.77%)	22,462,984 (44.65%)	21,212,699 (45.03%)
Reads map to ‘+’	21,319,831 (45.11%)	21,546,062 (45.32%)	22,136,672 (45.47%)	22,564,502 (45.06%)	22,643,198 (45.01%)	21340592
						-0.453
Reads map to ‘−’	21,323,771 (45.12%)	21,538,353 (45.3%)	22,154,093 (45.5%)	22,564,560 (45.06%)	22,630,758 (44.98%)	21,338,699 (45.29%)
Non-splice reads	24,700,078 (52.27%)	24,902,146 (52.38%)	25,423,111 (52.22%)	26,643,044 (53.21%)	26,776,430 (53.23%)	25,001,172 (53.07%)
Splice reads	17,943,524 (37.97%)	18,182,269 (38.24%)	18,867,654 (38.75%)	18,486,018 (36.92%)	18,497,526 (36.77%)	17,678,119 (37.52%)
Reads mapped to exon	0.952	0.944	0.947	0.943	0.94	0.941
