# Supplementary material for: RNA Sequencing Provides Insights into the Regulation of Solanesol Biosynthesis in Nicotiana tabacum Induced by Moderately High Temperature
Source: Biomolecules. 2018 Dec 7;8(4):165. doi: 10.3390/biom8040165 (PMC6316125; doi:10.3390/biom8040165)
Supplement: Supplementary file 1 [file biomolecules-08-00165-s001.zip › Supplementary Table S3.xlsx]

## Sheet: Supplementary Table S3
Supplementary Table S3. The FPKM values of 122 TFs of DEGs between NT and MHT exposed tobacco leaves.
TF_ID	Family	Type	Hyperlink	Blast swiss prot	NT_1	NT_2	NT_3	MHT_1	MHT_2	MHT_3
LOC107759521_1	HB	Transcription factor	--	sp|Q05466|HAT4_ARATH Homeobox-leucine zipper protein HAT4 OS=Arabidopsis thaliana GN=HAT4 PE=1 SV=1//4.4395e-96	8.01113	5.87008	9.46418	13.1776	14.3705	15.1905
LOC107759839_0	LOB	Transcription factor	--	sp|Q9SN23|LBD38_ARATH LOB domain-containing protein 38 OS=Arabidopsis thaliana GN=LBD38 PE=2 SV=1//2.59675e-71	4.6522	8.23578	4.48942	9.03936	16.4584	14.8876
LOC107760174_1	bHLH	Transcription factor	http://planttfdb.cbi.pku.edu.cn/family.php?fam=bHLH	sp|Q8GY61|BH063_ARATH Transcription factor bHLH63 OS=Arabidopsis thaliana GN=BHLH63 PE=1 SV=1//2.03008e-50	7.79584	10.0427	9.3215	4.73938	4.87677	5.1796
LOC107760764_2	C2C2-GATA	Transcription factor	--	sp|P69781|GAT12_ARATH GATA transcription factor 12 OS=Arabidopsis thaliana GN=GATA12 PE=2 SV=1//1.48039e-66	3.14638	3.82065	4.39629	1.8999	1.21164	2.50777
LOC107761834_0	PLATZ	Transcription factor	--	-//-	0.608886	0.749406	0.725834	0.0680735	0	0.0721191
LOC107762099_2	AP2-EREBP	Transcription factor	--	sp|Q8LBQ7|ERF34_ARATH Ethylene-responsive transcription factor ERF034 OS=Arabidopsis thaliana GN=ERF034 PE=2 SV=2//3.66708e-53	5.88138	11.2414	6.48638	3.15574	2.88234	3.06132
LOC107763021_0	NAC	Transcription factor	http://planttfdb.cbi.pku.edu.cn/family.php?fam=NAC	sp|Q9FY93|NAC83_ARATH NAC domain-containing protein 83 OS=Arabidopsis thaliana GN=NAC083 PE=1 SV=1//3.08117e-87	47.4232	36.461	31.6382	75.4902	81.3053	52.9586
LOC107763698_1	SBP	Transcription factor	http://planttfdb.cbi.pku.edu.cn/family.php?fam=SBP	sp|Q8GXL3|SPL8_ARATH Squamosa promoter-binding-like protein 8 OS=Arabidopsis thaliana GN=SPL8 PE=1 SV=2//1.9438e-78	4.8217	6.46068	6.80299	0.537208	1.26085	1.54001
LOC107764454_2	CCAAT	Transcription factor	--	sp|Q93ZH2|NFYA3_ARATH Nuclear transcription factor Y subunit A-3 OS=Arabidopsis thaliana GN=NFYA3 PE=2 SV=2//1.24401e-21	6.78926	7.61003	5.22876	17.0602	13.7995	10.0557
LOC107765558_2	TRAF	Transcriptional regulator	--	sp|Q8L746|NPR3_ARATH Regulatory protein NPR3 OS=Arabidopsis thaliana GN=NPR3 PE=1 SV=1//7.66937e-156	1.93854	3.71043	2.21531	5.20339	5.20644	4.39983
LOC107766736_0	SBP	Transcription factor	http://planttfdb.cbi.pku.edu.cn/family.php?fam=SBP	sp|A2YGR5|SPL12_ORYSI Squamosa promoter-binding-like protein 12 OS=Oryza sativa subsp. indica GN=SPL12 PE=2 SV=1//4.2229e-40	0.259708	0.355795	0.375931	0	0	0
LOC107767218_0	HB	Transcription factor	--	sp|Q41330|KN1_SOLLC Homeotic protein knotted-1 OS=Solanum lycopersicum GN=KN1 PE=2 SV=1//0	1.16279	0.831127	0.926953	0.0480434	0.0718842	0.0763479
LOC107768279_1	HB	Transcription factor	--	sp|Q41330|KN1_SOLLC Homeotic protein knotted-1 OS=Solanum lycopersicum GN=KN1 PE=2 SV=1//0	1.48315	1.06293	1.40615	0	0.123325	0.0261966
LOC107769031_2	NAC	Transcription factor	http://planttfdb.cbi.pku.edu.cn/family.php?fam=NAC	sp|Q9FLJ2|NC100_ARATH NAC domain-containing protein 100 OS=Arabidopsis thaliana GN=NAC100 PE=2 SV=1//3.17014e-118	0.528378	0.197418	0.66923	1.97709	1.81561	1.52938
LOC107769417_2	bHLH	Transcription factor	http://planttfdb.cbi.pku.edu.cn/family.php?fam=bHLH	sp|Q9LNJ5|BH013_ARATH Transcription factor bHLH13 OS=Arabidopsis thaliana GN=BHLH13 PE=2 SV=1//3.06646e-179	3.00112	2.23339	3.03913	5.28143	5.35597	5.16633
LOC107769704_0	bZIP	Transcription factor	http://planttfdb.cbi.pku.edu.cn/family.php?fam=bZIP	sp|P42774|GBF1_ARATH G-box-binding factor 1 OS=Arabidopsis thaliana GN=GBF1 PE=2 SV=2//3.96638e-66	1.84892	1.51223	2.6364	4.03856	4.52543	4.11187
LOC107772175_0	CCAAT	Transcription factor	--	sp|Q9SYH4|NFYA5_ARATH Nuclear transcription factor Y subunit A-5 OS=Arabidopsis thaliana GN=NFYA5 PE=2 SV=1//2.29881e-32	6.2097	8.18871	8.28364	14.9552	12.869	14.4036
LOC107774257_1	AP2-EREBP	Transcription factor	--	sp|Q8H1E4|RAP24_ARATH Ethylene-responsive transcription factor RAP2-4 OS=Arabidopsis thaliana GN=RAP2-4 PE=1 SV=1//2.35332e-53	27.6415	19.2282	17.6981	55.0416	64.1752	39.7279
LOC107774314_0	bHLH	Transcription factor	http://planttfdb.cbi.pku.edu.cn/family.php?fam=bHLH	sp|Q2HIV9|BH035_ARATH Transcription factor bHLH35 OS=Arabidopsis thaliana GN=BHLH35 PE=2 SV=1//1.99537e-85	7.64725	6.86185	9.0196	3.01737	3.05219	5.26779
LOC107774553_2	bHLH	Transcription factor	http://planttfdb.cbi.pku.edu.cn/family.php?fam=bHLH	sp|Q2HIV9|BH035_ARATH Transcription factor bHLH35 OS=Arabidopsis thaliana GN=BHLH35 PE=2 SV=1//1.07985e-86	4.57668	3.8376	2.92978	1.20573	1.63223	1.59673
LOC107774820_2	Orphans	Transcriptional regulator	--	sp|Q9ZWS9|ARR3_ARATH Two-component response regulator ARR3 OS=Arabidopsis thaliana GN=ARR3 PE=2 SV=1//1.10268e-68	3.33726	3.68316	3.96368	8.19687	6.42423	7.70188
LOC107775305_0	NAC	Transcription factor	http://planttfdb.cbi.pku.edu.cn/family.php?fam=NAC	sp|O49459|NAC73_ARATH NAC domain-containing protein 73 OS=Arabidopsis thaliana GN=NAC073 PE=2 SV=1//2.04939e-56	0.717769	1.23164	1.11594	0.0378943	0.113397	0.240878
LOC107775550_2	MYB	Transcription factor	http://planttfdb.cbi.pku.edu.cn/family.php?fam=MYB	sp|Q8S9H7|DIV_ANTMA Transcription factor DIVARICATA OS=Antirrhinum majus GN=DIVARICATA PE=2 SV=1//3.37672e-78	0.887563	1.11501	0.558591	4.07058	5.04801	3.22465
LOC107776258_1	NAC	Transcription factor	http://planttfdb.cbi.pku.edu.cn/family.php?fam=NAC	sp|O49255|NAC29_ARATH NAC transcription factor 29 OS=Arabidopsis thaliana GN=NAC029 PE=2 SV=1//1.17832e-106	2.74708	2.70006	1.71954	6.59695	6.15812	4.70917
LOC107776514_0	MADS	Transcription factor	--	sp|O64645|SOC1_ARATH MADS-box protein SOC1 OS=Arabidopsis thaliana GN=SOC1 PE=1 SV=1//8.39257e-77	12.7878	13.7686	12.1413	5.29213	7.42948	6.6449
LOC107776521_0	C2C2-Dof	Transcription factor	--	sp|Q9FM03|DOF56_ARATH Dof zinc finger protein DOF5.6 OS=Arabidopsis thaliana GN=DOF5.6 PE=2 SV=2//5.12081e-49	0.682127	1.25733	0.987389	0.0648227	0.19398	0.0343375
LOC107776831_2	SET	Transcriptional regulator	--	sp|Q8GZB6|SUVH4_ARATH Histone-lysine N-methyltransferase, H3 lysine-9 specific SUVH4 OS=Arabidopsis thaliana GN=SUVH4 PE=1 SV=2//0	0.760162	0.951588	1.22261	0.259317	0.387999	0.353222
LOC107777016_1	MYB	Transcription factor	http://planttfdb.cbi.pku.edu.cn/family.php?fam=MYB	sp|P81392|MYB06_ANTMA Myb-related protein 306 OS=Antirrhinum majus GN=MYB306 PE=2 SV=1//2.99114e-101	0.580797	0.546527	0.591612	1.50248	2.11043	1.46183
LOC107777654_1	C2H2	Transcription factor	http://planttfdb.cbi.pku.edu.cn/family.php?fam=C2H2	sp|Q4IEV5|REXO4_GIBZE RNA exonuclease 4 OS=Gibberella zeae (strain PH-1 / ATCC MYA-4620 / FGSC 9075 / NRRL 31084) GN=REX4 PE=3 SV=1//5.48393e-27	0	0.0369299	0.0357683	0.986249	1.68647	1.30608
LOC107777808_1	HSF	Transcription factor	http://planttfdb.cbi.pku.edu.cn/family.php?fam=HSF	sp|O22230|HSFB3_ARATH Heat stress transcription factor B-3 OS=Arabidopsis thaliana GN=HSFB3 PE=2 SV=1//3.02275e-57	53.1638	74.6024	56.6902	10.5726	25.3616	31.7811
LOC107777889_1	bHLH	Transcription factor	http://planttfdb.cbi.pku.edu.cn/family.php?fam=bHLH	sp|Q9C7T4|BH096_ARATH Transcription factor bHLH96 OS=Arabidopsis thaliana GN=BHLH96 PE=2 SV=1//1.2976e-36	1.64166	2.66552	3.52047	0.115561	0.11527	0.306071
LOC107777998_0	AP2-EREBP	Transcription factor	--	sp|Q9LW49|ERF4_NICSY Ethylene-responsive transcription factor 4 OS=Nicotiana sylvestris GN=ERF4 PE=2 SV=1//1.64118e-39	10.1638	12.6381	7.49344	6.41337	5.2026	4.13401
LOC107778156_1	WRKY	Transcription factor	http://planttfdb.cbi.pku.edu.cn/family.php?fam=WRKY	sp|Q9SUP6|WRK53_ARATH Probable WRKY transcription factor 53 OS=Arabidopsis thaliana GN=WRKY53 PE=1 SV=1//6.88646e-40	1.16936	1.50235	2.16779	0.409404	0.525055	0.340791
LOC107778185_0	LIM	Transcription factor	--	sp|Q94JX5|WLIM1_ARATH LIM domain-containing protein WLIM1 OS=Arabidopsis thaliana GN=WLIM1 PE=1 SV=1//9.37196e-109	37.1898	36.1563	27.7254	9.84616	9.20464	13.8076
LOC107778188_2	SBP	Transcription factor	http://planttfdb.cbi.pku.edu.cn/family.php?fam=SBP	sp|Q8GXL3|SPL8_ARATH Squamosa promoter-binding-like protein 8 OS=Arabidopsis thaliana GN=SPL8 PE=1 SV=2//3.54775e-10	1.43434	2.06426	2.34537	0.378627	0.528747	0.361016
LOC107779245_1	MYB	Transcription factor	http://planttfdb.cbi.pku.edu.cn/family.php?fam=MYB	sp|Q8S9H7|DIV_ANTMA Transcription factor DIVARICATA OS=Antirrhinum majus GN=DIVARICATA PE=2 SV=1//2.0674e-71	7.68695	7.68623	6.78215	15.0794	23.8115	15.8374
LOC107781397_0	GRAS	Transcription factor	http://planttfdb.cbi.pku.edu.cn/family.php?fam=GRAS	sp|Q4VYC8|NSP1_MEDTR Nodulation-signaling pathway 1 protein OS=Medicago truncatula GN=NSP1 PE=1 SV=1//0	5.44941	9.75966	8.04021	1.54074	1.28072	1.90435
LOC107782256_0	C3H	Transcription factor	http://planttfdb.cbi.pku.edu.cn/family.php?fam=C3H	sp|Q9FMY5|U2AFB_ARATH Splicing factor U2af small subunit B OS=Arabidopsis thaliana GN=U2AF35B PE=1 SV=1//5.00166e-98	13.8372	13.8056	13.7194	24.6756	32.3324	20.8296
LOC107782343_2	S1Fa-like	Transcription factor	http://planttfdb.cbi.pku.edu.cn/family.php?fam=S1Fa-like	-//-	5.96127	5.85923	2.25443	10.7941	14.6615	8.84029
LOC107782772_0	C2C2-GATA	Transcription factor	--	sp|Q8LAU9|GATA1_ARATH GATA transcription factor 1 OS=Arabidopsis thaliana GN=GATA1 PE=2 SV=2//3.65565e-37	3.02341	3.5627	2.49681	5.91206	6.64125	5.00487
LOC107783650_2	HB	Transcription factor	--	sp|P46667|ATHB5_ARATH Homeobox-leucine zipper protein ATHB-5 OS=Arabidopsis thaliana GN=ATHB-5 PE=1 SV=1//1.1028e-37	7.39667	11.3131	9.76758	4.03863	4.24375	5.94437
LOC107784162_2	MYB	Transcription factor	http://planttfdb.cbi.pku.edu.cn/family.php?fam=MYB	sp|Q1A173|RADL6_ARATH Protein RADIALIS-like 6 OS=Arabidopsis thaliana GN=RL6 PE=2 SV=1//2.17611e-25	5.29841	4.20675	9.26733	25.1754	34.1369	26.1715
LOC107784890_2	bHLH	Transcription factor	http://planttfdb.cbi.pku.edu.cn/family.php?fam=bHLH	sp|Q8S3D2|BH087_ARATH Transcription factor bHLH87 OS=Arabidopsis thaliana GN=BHLH87 PE=2 SV=1//1.54318e-57	0.307725	0.490562	0.356349	0.0292432	0	0
LOC107785188_1	SBP	Transcription factor	http://planttfdb.cbi.pku.edu.cn/family.php?fam=SBP	sp|A2YGR5|SPL12_ORYSI Squamosa promoter-binding-like protein 12 OS=Oryza sativa subsp. indica GN=SPL12 PE=2 SV=1//2.76857e-62	3.80427	5.70839	5.41826	1.76404	2.41132	3.39167
LOC107785628_0	MYB	Transcription factor	http://planttfdb.cbi.pku.edu.cn/family.php?fam=MYB	sp|Q1A173|RADL6_ARATH Protein RADIALIS-like 6 OS=Arabidopsis thaliana GN=RL6 PE=2 SV=1//1.071e-32	4.54063	5.56806	7.75232	0.414901	0.165544	0.0879115
LOC107785868_0	SNF2	Transcriptional regulator	--	sp|Q9FIY7|SM3L3_ARATH Putative SWI/SNF-related matrix-associated actin-dependent regulator of chromatin subfamily A member 3-like 3 OS=Arabidopsis thaliana GN=At5g43530 PE=3 SV=1//0	0.195811	0.158515	0.283439	0.0581497	0.0232015	0.0123211
LOC107785902_0	C3H	Transcription factor	http://planttfdb.cbi.pku.edu.cn/family.php?fam=C3H	sp|P93755|C3H30_ARATH Zinc finger CCCH domain-containing protein 30 OS=Arabidopsis thaliana GN=At2g41900 PE=1 SV=2//0	2.60821	2.26478	3.19189	5.02641	5.06904	4.87036
LOC107786405_1	WRKY	Transcription factor	http://planttfdb.cbi.pku.edu.cn/family.php?fam=WRKY	sp|O22900|WRK23_ARATH Probable WRKY transcription factor 23 OS=Arabidopsis thaliana GN=WRKY23 PE=2 SV=1//1.44771e-39	4.92382	4.8022	2.50961	8.83101	8.8417	6.66777
LOC107786415_1	LOB	Transcription factor	--	sp|Q8L5T5|LBD15_ARATH LOB domain-containing protein 15 OS=Arabidopsis thaliana GN=LBD15 PE=2 SV=2//1.21372e-65	0.560757	1.21054	0.450946	0	0	0
LOC107788089_0	AP2-EREBP	Transcription factor	--	sp|Q3E958|SHN3_ARATH Ethylene-responsive transcription factor SHINE 3 OS=Arabidopsis thaliana GN=SHN3 PE=2 SV=1//1.96762e-52	2.93221	3.97822	3.67248	0.770731	0.591381	0.816534
LOC107788420_2	HB	Transcription factor	--	sp|Q8LC03|ATB13_ARATH Homeobox-leucine zipper protein ATHB-13 OS=Arabidopsis thaliana GN=ATHB-13 PE=2 SV=2//1.01935e-53	2.25274	3.05718	1.34932	0.47983	0.331356	0.586553
LOC107789325_0	NAC	Transcription factor	http://planttfdb.cbi.pku.edu.cn/family.php?fam=NAC	sp|Q9LD44|NAC56_ARATH NAC transcription factor 56 OS=Arabidopsis thaliana GN=NAC056 PE=2 SV=1//4.70853e-103	0.294058	0.426158	0.490146	1.67666	1.87517	1.50717
LOC107789568_0	WRKY	Transcription factor	http://planttfdb.cbi.pku.edu.cn/family.php?fam=WRKY	sp|Q9LY00|WRK70_ARATH Probable WRKY transcription factor 70 OS=Arabidopsis thaliana GN=WRKY70 PE=2 SV=1//3.276e-33	24.5628	15.8484	13.6538	50.4422	36.3205	39.3279
LOC107789814_2	SBP	Transcription factor	http://planttfdb.cbi.pku.edu.cn/family.php?fam=SBP	sp|Q94JW8|SPL6_ARATH Squamosa promoter-binding-like protein 6 OS=Arabidopsis thaliana GN=SPL6 PE=2 SV=2//3.11222e-46	0.0645185	0.107138	0.22829	0.653995	0.652353	0.822773
LOC107789879_0	Orphans	Transcriptional regulator	--	sp|O80366|ARR9_ARATH Two-component response regulator ARR9 OS=Arabidopsis thaliana GN=ARR9 PE=1 SV=1//2.07173e-50	4.21239	4.93332	3.28052	10.8855	9.4921	8.51907
LOC107790133_0	Trihelix	Transcription factor	http://planttfdb.cbi.pku.edu.cn/family.php?fam=Trihelix	sp|O80450|TGT3B_ARATH Trihelix transcription factor GT-3b OS=Arabidopsis thaliana GN=GT-3B PE=1 SV=1//7.98821e-30	4.81543	4.59654	5.58932	10.1122	10.1188	8.30613
LOC107792750_1	WRKY	Transcription factor	http://planttfdb.cbi.pku.edu.cn/family.php?fam=WRKY	sp|Q8H0Y8|WRK41_ARATH Probable WRKY transcription factor 41 OS=Arabidopsis thaliana GN=WRKY41 PE=2 SV=2//1.00889e-33	1.20436	1.99018	2.63625	0.725783	0.445514	0.857637
LOC107792932_1	MYB	Transcription factor	http://planttfdb.cbi.pku.edu.cn/family.php?fam=MYB	sp|Q1A173|RADL6_ARATH Protein RADIALIS-like 6 OS=Arabidopsis thaliana GN=RL6 PE=2 SV=1//4.58303e-27	41.615	38.7745	31.0739	3.533	10.4019	21.1296
LOC107794902_1	Orphans	Transcriptional regulator	--	sp|Q9C5U0|AHK4_ARATH Histidine kinase 4 OS=Arabidopsis thaliana GN=AHK4 PE=1 SV=1//0	0.745836	0.260741	0.353556	1.29319	1.05428	1.88381
LOC107795032_1	MYB	Transcription factor	http://planttfdb.cbi.pku.edu.cn/family.php?fam=MYB	sp|F4JVB8|RADL1_ARATH Protein RADIALIS-like 1 OS=Arabidopsis thaliana GN=RL1 PE=2 SV=1//1.06821e-19	90.9406	70.1261	106.924	1.5452	3.30283	7.83437
LOC107795139_0	C2C2-Dof	Transcription factor	--	sp|Q9FM03|DOF56_ARATH Dof zinc finger protein DOF5.6 OS=Arabidopsis thaliana GN=DOF5.6 PE=2 SV=2//3.04497e-41	0.567406	0.345482	0.486713	0.0299559	0.0298807	0.0317362
LOC107796128_2	MYB	Transcription factor	http://planttfdb.cbi.pku.edu.cn/family.php?fam=MYB	sp|Q1A173|RADL6_ARATH Protein RADIALIS-like 6 OS=Arabidopsis thaliana GN=RL6 PE=2 SV=1//1.72647e-28	1.50087	1.84724	3.57828	4.78223	6.36029	5.33308
LOC107798225_0	PLATZ	Transcription factor	--	-//-	18.3943	9.94619	7.73826	33.5916	42.0082	26.0319
LOC107798325_1	LOB	Transcription factor	--	sp|Q9FN11|LBD37_ARATH LOB domain-containing protein 37 OS=Arabidopsis thaliana GN=LBD37 PE=2 SV=1//5.1188e-75	1.7062	1.42952	2.69427	4.75367	9.18941	6.1293
LOC107798715_1	AP2-EREBP	Transcription factor	--	sp|Q3E958|SHN3_ARATH Ethylene-responsive transcription factor SHINE 3 OS=Arabidopsis thaliana GN=SHN3 PE=2 SV=1//9.69771e-36	1.58748	1.58168	1.66324	0.258615	0.386948	0.593632
LOC107799333_2	bHLH	Transcription factor	http://planttfdb.cbi.pku.edu.cn/family.php?fam=bHLH	sp|Q9C7T4|BH096_ARATH Transcription factor bHLH96 OS=Arabidopsis thaliana GN=BHLH96 PE=2 SV=1//2.73517e-72	1.48481	1.00867	1.33516	0.288616	0.287892	0.169871
LOC107799547_2	C3H	Transcription factor	http://planttfdb.cbi.pku.edu.cn/family.php?fam=C3H	sp|Q84W91|C3H32_ARATH Zinc finger CCCH domain-containing protein 32 OS=Arabidopsis thaliana GN=At2g47850 PE=2 SV=2//7.88454e-141	5.35786	5.70645	5.02775	2.89694	2.8021	2.93889
LOC107799713_1	zf-HD	Transcription factor	http://planttfdb.cbi.pku.edu.cn/family.php?fam=ZF-HD	sp|Q9LXG0|ZHD8_ARATH Zinc-finger homeodomain protein 8 OS=Arabidopsis thaliana GN=ZHD8 PE=1 SV=1//3.87362e-53	1.72235	4.14092	1.98727	6.29792	5.14636	5.46592
LOC107800666_0	MYB	Transcription factor	http://planttfdb.cbi.pku.edu.cn/family.php?fam=MYB	sp|Q1A173|RADL6_ARATH Protein RADIALIS-like 6 OS=Arabidopsis thaliana GN=RL6 PE=2 SV=1//1.40737e-24	1.61612	0.420057	1.28834	10.7506	7.59312	8.70131
LOC107801004_2	GRAS	Transcription factor	http://planttfdb.cbi.pku.edu.cn/family.php?fam=GRAS	sp|Q5NE24|NSP2_MEDTR Nodulation-signaling pathway 2 protein OS=Medicago truncatula GN=NSP2 PE=1 SV=1//1.78025e-24	0.0779336	0.232947	0.0501378	0.592483	1.32974	0.915387
LOC107801153_0	bZIP	Transcription factor	http://planttfdb.cbi.pku.edu.cn/family.php?fam=bZIP	sp|Q84JK2|FD_ARATH Protein FD OS=Arabidopsis thaliana GN=FD PE=1 SV=1//5.53296e-23	1.08753	0.958531	1.1302	3.10044	2.33932	2.02135
LOC107801327_2	HB	Transcription factor	--	sp|Q8LC03|ATB13_ARATH Homeobox-leucine zipper protein ATHB-13 OS=Arabidopsis thaliana GN=ATHB-13 PE=2 SV=2//2.72342e-116	4.37599	5.52976	4.84085	1.38617	0.74193	1.07455
LOC107803599_1	MYB	Transcription factor	http://planttfdb.cbi.pku.edu.cn/family.php?fam=MYB	sp|Q1RMH9|DNJC2_BOVIN DnaJ homolog subfamily C member 2 OS=Bos taurus GN=DNAJC2 PE=2 SV=1//8.61168e-14	28.5137	30.8733	33.4629	56.9837	55.3024	66.0104
LOC107803621_2	MADS	Transcription factor	--	sp|Q6EP49|MAD27_ORYSJ MADS-box transcription factor 27 OS=Oryza sativa subsp. japonica GN=MADS27 PE=2 SV=2//1.75119e-85	0.926452	1.10768	1.56456	0.220102	0.0878198	0.326456
LOC107803701_1	MYB	Transcription factor	http://planttfdb.cbi.pku.edu.cn/family.php?fam=MYB	sp|Q9LX82|MYB48_ARATH Transcription factor MYB48 OS=Arabidopsis thaliana GN=MYB48 PE=2 SV=1//1.1278e-61	36.7763	44.3281	26.9764	98.5674	80.8352	58.3643
LOC107805064_2	NAC	Transcription factor	http://planttfdb.cbi.pku.edu.cn/family.php?fam=NAC	sp|Q9LD44|NAC56_ARATH NAC transcription factor 56 OS=Arabidopsis thaliana GN=NAC056 PE=2 SV=1//4.06068e-103	1.0893	1.18868	1.20135	8.40451	7.17876	4.98728
LOC107805674_0	SBP	Transcription factor	http://planttfdb.cbi.pku.edu.cn/family.php?fam=SBP	sp|Q8GXL3|SPL8_ARATH Squamosa promoter-binding-like protein 8 OS=Arabidopsis thaliana GN=SPL8 PE=1 SV=2//2.96126e-68	0.911866	1.21138	1.29899	0.0412642	0.123482	0.0874329
LOC107805739_2	AP2-EREBP	Transcription factor	--	sp|Q9XI33|WIN1_ARATH Ethylene-responsive transcription factor WIN1 OS=Arabidopsis thaliana GN=WIN1 PE=2 SV=1//1.77363e-58	1.63594	5.47849	3.50821	0.431843	0.129228	0.59476
LOC107806018_0	NAC	Transcription factor	http://planttfdb.cbi.pku.edu.cn/family.php?fam=NAC	sp|Q9S851|NAC31_ARATH Protein CUP-SHAPED COTYLEDON 3 OS=Arabidopsis thaliana GN=NAC031 PE=1 SV=1//2.8766e-59	0.899281	0.990313	0.593768	0.0899567	0.0448654	0.0476514
LOC107806682_2	bHLH	Transcription factor	http://planttfdb.cbi.pku.edu.cn/family.php?fam=bHLH	sp|Q8GZ38|UNE10_ARATH Transcription factor UNE10 OS=Arabidopsis thaliana GN=UNE10 PE=2 SV=1//2.23787e-76	11.0264	9.19888	8.60407	22.2603	16.1032	14.8192
LOC107807392_0	HB	Transcription factor	--	sp|Q8LC03|ATB13_ARATH Homeobox-leucine zipper protein ATHB-13 OS=Arabidopsis thaliana GN=ATHB-13 PE=2 SV=2//3.0192e-118	3.16663	4.31192	3.25954	2.10647	1.23403	1.13354
LOC107807564_0	C2C2-Dof	Transcription factor	--	sp|Q9FM03|DOF56_ARATH Dof zinc finger protein DOF5.6 OS=Arabidopsis thaliana GN=DOF5.6 PE=2 SV=2//5.63826e-51	0.600643	0.664944	0.45082	0.0317107	0.0316311	0.100786
LOC107808012_2	C3H	Transcription factor	http://planttfdb.cbi.pku.edu.cn/family.php?fam=C3H	sp|O82199|C3H20_ARATH Zinc finger CCCH domain-containing protein 20 OS=Arabidopsis thaliana GN=At2g19810 PE=2 SV=1//6.52147e-104	29.1059	30.862	26.3868	40.2711	60.0651	52.235
LOC107808560_1	LOB	Transcription factor	--	sp|O22131|LBD18_ARATH LOB domain-containing protein 18 OS=Arabidopsis thaliana GN=LBD18 PE=2 SV=2//4.09211e-72	0.76257	0.696469	0.429267	0.0603892	0.0301188	0.159945
LOC107808597_1	C2C2-GATA	Transcription factor	--	sp|Q9SV30|GATA8_ARATH GATA transcription factor 8 OS=Arabidopsis thaliana GN=GATA8 PE=2 SV=1//1.12558e-12	12.9583	15.6602	15.8754	7.13629	7.64811	9.38895
LOC107808910_2	CCAAT	Transcription factor	--	sp|Q9M9X4|NFYA2_ARATH Nuclear transcription factor Y subunit A-2 OS=Arabidopsis thaliana GN=NFYA2 PE=2 SV=1//1.1977e-36	6.81426	9.50512	7.94944	17.5561	13.6364	14.9405
LOC107809138_0	NAC	Transcription factor	http://planttfdb.cbi.pku.edu.cn/family.php?fam=NAC	sp|O49459|NAC73_ARATH NAC domain-containing protein 73 OS=Arabidopsis thaliana GN=NAC073 PE=2 SV=1//4.39624e-102	0.638442	0.381666	0.277246	0	0.0302595	0
LOC107809405_2	NAC	Transcription factor	http://planttfdb.cbi.pku.edu.cn/family.php?fam=NAC	sp|Q84TE6|NAC22_ARATH NAC domain-containing protein 21/22 OS=Arabidopsis thaliana GN=NAC021 PE=1 SV=2//5.5857e-64	3.05934	3.04817	2.64949	0.596369	0.780768	0.592322
LOC107809807_0	HB	Transcription factor	--	sp|Q05466|HAT4_ARATH Homeobox-leucine zipper protein HAT4 OS=Arabidopsis thaliana GN=HAT4 PE=1 SV=1//4.99023e-84	0.206255	0.0822008	0	0.980024	1.13397	0.955204
LOC107810370_0	TCP	Transcription factor	http://planttfdb.cbi.pku.edu.cn/family.php?fam=TCP	sp|O64647|TCP9_ARATH Transcription factor TCP9 OS=Arabidopsis thaliana GN=TCP9 PE=2 SV=1//9.44981e-45	1.16003	0.635686	0.895552	3.30713	3.02393	2.86133
LOC107811159_1	NAC	Transcription factor	http://planttfdb.cbi.pku.edu.cn/family.php?fam=NAC	sp|O49459|NAC73_ARATH NAC domain-containing protein 73 OS=Arabidopsis thaliana GN=NAC073 PE=2 SV=1//8.14931e-117	0.451755	0.346234	0.234741	0	0.0329404	0
LOC107811347_2	SBP	Transcription factor	http://planttfdb.cbi.pku.edu.cn/family.php?fam=SBP	sp|Q38741|SBP1_ANTMA Squamosa promoter-binding protein 1 OS=Antirrhinum majus GN=SBP1 PE=2 SV=1//7.01038e-45	5.36355	7.38724	3.34909	1.89888	2.04364	2.06467
LOC107812519_2	PLATZ	Transcription factor	--	-//-	1.46301	2.20428	1.82504	0.135639	0.372072	0.646651
LOC107814489_1	LIM	Transcription factor	--	sp|Q94JX5|WLIM1_ARATH LIM domain-containing protein WLIM1 OS=Arabidopsis thaliana GN=WLIM1 PE=1 SV=1//9.43006e-15	32.5505	33.1752	40.3347	18.402	17.5304	21.1238
LOC107817016_1	C2C2-Dof	Transcription factor	--	sp|Q9FM03|DOF56_ARATH Dof zinc finger protein DOF5.6 OS=Arabidopsis thaliana GN=DOF5.6 PE=2 SV=2//3.22596e-38	0.589045	0.414278	0.401247	0	0	0
LOC107817162_0	MYB	Transcription factor	http://planttfdb.cbi.pku.edu.cn/family.php?fam=MYB	sp|Q1RMH9|DNJC2_BOVIN DnaJ homolog subfamily C member 2 OS=Bos taurus GN=DNAJC2 PE=2 SV=1//2.26643e-14	31.7037	32.8068	35.4738	59.9656	58.0177	67.2446
LOC107818199_0	AP2-EREBP	Transcription factor	--	sp|P47927|AP2_ARATH Floral homeotic protein APETALA 2 OS=Arabidopsis thaliana GN=AP2 PE=1 SV=1//1.02462e-90	2.7462	3.51056	1.80007	0.27082	0.343814	1.59107
LOC107818528_2	HB	Transcription factor	--	sp|P46668|ATHB6_ARATH Homeobox-leucine zipper protein ATHB-6 OS=Arabidopsis thaliana GN=ATHB-6 PE=1 SV=1//1.87862e-60	24.7138	31.6908	24.9898	8.13166	20.4115	12.809
LOC107818774_2	MADS	Transcription factor	--	sp|Q6EU39|MADS6_ORYSJ MADS-box transcription factor 6 OS=Oryza sativa subsp. japonica GN=MADS6 PE=1 SV=1//9.61635e-94	0.791524	2.22251	1.97901	0.0341903	0.170522	0.688222
LOC107819325_2	AP2-EREBP	Transcription factor	--	sp|Q8H1E4|RAP24_ARATH Ethylene-responsive transcription factor RAP2-4 OS=Arabidopsis thaliana GN=RAP2-4 PE=1 SV=1//1.66916e-58	12.3993	15.371	10.3231	22.621	27.5715	23.5203
LOC107819656_0	C2H2	Transcription factor	http://planttfdb.cbi.pku.edu.cn/family.php?fam=C2H2	sp|Q681X4|ZAT5_ARATH Zinc finger protein ZAT5 OS=Arabidopsis thaliana GN=ZAT5 PE=2 SV=1//7.7455e-47	0.456088	0.151474	0.513484	0	0	0
LOC107819664_1	MYB	Transcription factor	http://planttfdb.cbi.pku.edu.cn/family.php?fam=MYB	sp|Q8S9H7|DIV_ANTMA Transcription factor DIVARICATA OS=Antirrhinum majus GN=DIVARICATA PE=2 SV=1//1.26408e-78	0.0392223	0.312633	0.1514	1.11819	0.594871	0.63181
LOC107822691_0	bHLH	Transcription factor	http://planttfdb.cbi.pku.edu.cn/family.php?fam=bHLH	sp|Q9CAA9|BH049_ARATH Transcription factor bHLH49 OS=Arabidopsis thaliana GN=BHLH49 PE=1 SV=1//4.57131e-98	1.75788	2.40317	2.36703	0.602164	0.755659	1.54343
LOC107822981_1	NAC	Transcription factor	http://planttfdb.cbi.pku.edu.cn/family.php?fam=NAC	sp|Q9FFI5|NAC86_ARATH NAC domain-containing protein 86 OS=Arabidopsis thaliana GN=NAC086 PE=2 SV=1//9.06777e-109	0.164367	0.24565	0.178442	0	0	0
LOC107824099_2	GRAS	Transcription factor	http://planttfdb.cbi.pku.edu.cn/family.php?fam=GRAS	sp|Q9SN22|SCL32_ARATH Scarecrow-like protein 32 OS=Arabidopsis thaliana GN=SCL32 PE=2 SV=1//5.12794e-171	1.15249	1.4009	1.82394	0.394275	0.415135	0.812208
LOC107824862_0	AP2-EREBP	Transcription factor	--	sp|Q8H1E4|RAP24_ARATH Ethylene-responsive transcription factor RAP2-4 OS=Arabidopsis thaliana GN=RAP2-4 PE=1 SV=1//1.11246e-58	17.1471	16.2608	16.0229	39.7946	47.9112	28.2966
LOC107825272_1	C2C2-Dof	Transcription factor	--	sp|Q93ZL5|CDF2_ARATH Cyclic dof factor 2 OS=Arabidopsis thaliana GN=CDF2 PE=1 SV=2//7.46593e-87	0.117686	0.281416	0.363419	0.0223675	0.0223113	0.0236968
LOC107825410_0	LUG	Transcriptional regulator	--	sp|O48847|LUH_ARATH Transcriptional corepressor LEUNIG_HOMOLOG OS=Arabidopsis thaliana GN=LUH PE=1 SV=1//2.03369e-11	2.59658	2.79242	4.25575	4.8959	7.26681	7.63505
LOC107825487_0	AP2-EREBP	Transcription factor	--	sp|Q9FGF8|ABR1_ARATH Ethylene-responsive transcription factor ABR1 OS=Arabidopsis thaliana GN=ABR1 PE=2 SV=1//3.22008e-13	0.0203276	0.162027	0.0392327	2.27945	2.23519	0.5321
LOC107825856_2	SNF2	Transcriptional regulator	--	sp|Q9XFH4|DDM1_ARATH ATP-dependent DNA helicase DDM1 OS=Arabidopsis thaliana GN=DDM1 PE=1 SV=1//0	0.341795	0.215082	0.329835	0.0512855	0.0341045	0.0543333
LOC107826179_1	bHLH	Transcription factor	http://planttfdb.cbi.pku.edu.cn/family.php?fam=bHLH	sp|Q93VJ4|BEE2_ARATH Transcription factor BEE 2 OS=Arabidopsis thaliana GN=BEE2 PE=2 SV=1//1.37719e-40	2.86494	0.713618	1.67856	4.99135	4.62318	4.22351
LOC107828035_0	CCAAT	Transcription factor	--	sp|Q8VYK4|NFYB8_ARATH Nuclear transcription factor Y subunit B-8 OS=Arabidopsis thaliana GN=NFYB8 PE=2 SV=1//1.03197e-06	6.48995	6.75578	5.51505	12.9331	14.7371	9.89841
LOC107828238_0	TRAF	Transcriptional regulator	--	sp|Q680K8|Y1576_ARATH BTB/POZ domain-containing protein At1g55760 OS=Arabidopsis thaliana GN=At1g55760 PE=2 SV=1//0	6.05083	6.46559	4.40048	2.08337	1.77335	1.79518
LOC107829170_2	AP2-EREBP	Transcription factor	--	sp|Q9LYD3|DREB3_ARATH Dehydration-responsive element-binding protein 3 OS=Arabidopsis thaliana GN=DREB3 PE=2 SV=1//2.36088e-30	5.43993	6.02229	5.3954	2.05826	1.43239	3.14409
LOC107829873_2	AP2-EREBP	Transcription factor	--	sp|Q3E958|SHN3_ARATH Ethylene-responsive transcription factor SHINE 3 OS=Arabidopsis thaliana GN=SHN3 PE=2 SV=1//4.68385e-53	6.19474	5.73125	4.81899	1.92224	2.51661	2.41832
LOC107830161_0	NAC	Transcription factor	http://planttfdb.cbi.pku.edu.cn/family.php?fam=NAC	sp|Q84TE6|NAC22_ARATH NAC domain-containing protein 21/22 OS=Arabidopsis thaliana GN=NAC021 PE=1 SV=2//3.358e-60	1.40182	1.77418	1.53557	0.18002	0.287309	0.267006
LOC107830259_0	MYB	Transcription factor	http://planttfdb.cbi.pku.edu.cn/family.php?fam=MYB	sp|Q1A173|RADL6_ARATH Protein RADIALIS-like 6 OS=Arabidopsis thaliana GN=RL6 PE=2 SV=1//4.22116e-26	27.4179	20.2847	45.1013	55.641	72.4757	88.1223
LOC107830886_1	MYB	Transcription factor	http://planttfdb.cbi.pku.edu.cn/family.php?fam=MYB	sp|Q9LX82|MYB48_ARATH Transcription factor MYB48 OS=Arabidopsis thaliana GN=MYB48 PE=2 SV=1//3.54601e-66	61.0347	56.396	41.03	141.345	160.786	110.38
LOC107831331_2	LOB	Transcription factor	--	sp|O22131|LBD18_ARATH LOB domain-containing protein 18 OS=Arabidopsis thaliana GN=LBD18 PE=2 SV=2//3.42815e-66	0.758996	0.928093	0.732438	0.0327852	0.0981087	0.0694672
LOC107832200_0	Orphans	Transcriptional regulator	--	sp|Q9C5U0|AHK4_ARATH Histidine kinase 4 OS=Arabidopsis thaliana GN=AHK4 PE=1 SV=1//0	0.391118	0.712191	0.598686	1.21757	1.00996	1.5615
Novel00133_1	MYB	Transcription factor	http://planttfdb.cbi.pku.edu.cn/family.php?fam=MYB	PREDICTED: protein RADIALIS-like 2 [Nicotiana tomentosiformis]	6.25038	6.63591	6.32831	1.85008	3.10811	3.8169
Novel00337_1	MADS	Transcription factor	--	PREDICTED: MADS-box protein SOC1-like [Nicotiana tomentosiformis]	2.88048	3.22138	2.26913	0.837956	1.22592	1.06531
